# Supplementary material for: GDC Cohort Copilot: an AI copilot for curating cohorts from the genomic data commons
Source: Bioinform Adv. 2025 Nov 18;5(1):vbaf295. doi: 10.1093/bioadv/vbaf295 (PMC12677940; doi:10.1093/bioadv/vbaf295)
Supplement: vbaf295_Supplementary_Data [file vbaf295_supplementary_data.zip]

Archive with 3 entries (3 files):
- 25-Nov-2025_022439_GDC_Cohort_Copilot___Bioinformatics_Advances_Format__Supplemental.pdf
- 24-Nov-2025_113334_GDC_Cohort_Copilot___Bioinformatics_Advances_Format__Supplemental.pdf
- GDC_Cohort_Copilot___Bioinformatics_Advances_Format__Supplemental.pdf
